# Supplementary material for: Degradation of folic acid wastewater by electro-Fenton with three-dimensional electrode and its kinetic study
Source: R Soc Open Sci. 2018 Jan 17;5(1):170926. doi: 10.1098/rsos.170926 (PMC5792884; doi:10.1098/rsos.170926)
Supplement: Supporting data [file rsos170926supp3.xlsx]

## Sheet: Orthogonal experiments
	pH	Current density（mA/cm2）	Oxygen sparging rate	Reaction time（min）	COD
1			（L/min）		(mg/L)
2	2	4.92	0.25	60	348.3
3	2	7.38	0.5	90	173.76
4	2	10.26	0.75	120	78.7
5	3	2.46	0.25	90	206.38
6	3	4.92	0.1	120	203.01
7	3	7.38	0.75	30	145.04
8	3	10.26	0.5	60	406.02
9	4	2.46	0.5	120	289.1
10	4	4.92	0.75	90	213.59
11	4	7.38	0.1	60	255.45
12	4	10.26	0.25	30	156.59
13	5	2.46	0.75	60	210.71
14	5	4.92	0.5	30	360.59
15	5	7.38	0.25	120	145.76
16	5	10.26	0.1	90	53.4

## Sheet: COD removing effect on folic ac
1	1141.2
2	499.4
3	71.2

## Sheet: PAC dosage
Time	0g/L	0.5g/L	1.0g/L	1.5g/L
min	mg/L	mg/L	mg/L	mg/L
0	1041.15	1041.15	1041.15	1041.15
10	1016.32	1027.2	361.09	189.7
15	744	892	373.57	216.32
20	665.6	590.4	398.53	257.92
30	615.2	543.2	321.98	239.62
45	549.6	504.8	366.08	325.31
60	452.8	361.6	312	326.98
90	355.2	268.8	222.98	175.55
120	266.4	163.2	226.3	98.18

## Sheet: Kinetic fitting
t	c	lnc	1/c
min
5	1056.71	6.96291	0.000946335
10	1040.38	6.94734	0.000961189
15	1003.29	6.91104	0.000996718
20	881.419	6.78153	0.00113
30	693.097	6.54117	0.00144
45	629.868	6.44551	0.00159
60	549.664	6.30931	0.00182
90	441.385	6.08992	0.00227

## Sheet: Different concentrate folic aci
t	c=1100,1/c	c=800,1/c	c=500,1/c	c=200,1/c
min
5	0.000946335	0.00137	0.00178	0.00376
10	0.000961189	0.00151	0.0019	0.00392
15	0.000996718	0.00184	0.00201	0.00404
20	0.00113	0.00167	0.00211	0.00434
30	0.00144	0.00203	0.00251	0.00478
45	0.00159	0.00222	0.00302	0.00588
60	0.00182	0.00292	0.0032	0.0067
90	0.00227	0.0036	0.00456	0.00849
